# Supplementary material for: Application of NMRK immobilized enzymes in the synthesis of NMN
Source: PLoS One. 2026 Feb 19;21(2):e0335646. doi: 10.1371/journal.pone.0335646 (PMC12919835; doi:10.1371/journal.pone.0335646)
Supplement: S1 File — (XLSX) [file pone.0335646.s001.xlsx]

## Sheet: Sheet1
	Experimental group	Control group			1	2	3	4	5	6	7	8	9	10	11			1		2		3		4		5		6		7		8		9		10		11
Protein concentration of crude enzyme solution（mg/mL）	29	23		Immobilized NMRK enzyme A	540	524	515	511	495	487	470	460	452	421	394		Immobilized NMRK enzyme A	540	0	524	2.96296	515	4.62963	511	5.37037	495	8.33333	487	9.81481	470	12.963	460	14.8148	452	16.2963	421	22.037	394	27.037
	34	27			533	526	519	506	498	485	477	464	451	418	387			533	0	526	1.31332	519	2.62664	506	5.06567	498	6.5666	485	9.00563	477	10.5066	464	12.9456	451	15.3846	418	21.576	387	27.3921
	33	28.5			547	520	513	513	507	485	474	463	447	422	399			547	0	520	4.93601	513	6.21572	513	6.21572	507	7.31261	485	11.3346	474	13.3455	463	15.3565	447	18.2815	422	22.8519	399	27.0567
	32	26		mean value	540	520	516	510	500	486	474	462	450	420	390		mean value	540	0	520	3.7037	516	4.44444	510	5.55556	500	7.40741	486	10	474	12.2222	462	14.4444	450	16.6667	420	22.2222	390	27.7778
	32	28
					1	2	3	4	5	6	7	8	9	10	11			1		2		3		4		5		6		7		8		9		10		11
	Experimental group	Control group		Immobilized NMRK enzyme B	533	518	505	493	481	455	442	428	420	391	370		Immobilized NMRK enzyme B	533	0	518	2.81426	505	5.25328	493	7.50469	481	9.7561	455	14.6341	442	17.0732	428	19.6998	420	21.2008	391	26.6417	370	30.5816
NMRK enzyme activity（U/g）	77	61			538	520	508	492	484	464	449	433	422	394	371			538	0	520	3.34572	508	5.57621	492	8.55019	484	10.0372	464	13.7546	449	16.5428	433	19.5167	422	21.5613	394	26.7658	371	31.0409
	81	65			534	515	511	500	481	461	453	429	420	400	374			534	0	515	3.55805	511	4.30712	500	6.36704	481	9.92509	461	13.6704	453	15.1685	429	19.6629	420	21.3483	400	25.0936	374	29.9625
	82	69		mean value	535	518	507	495	482	460	448	430	421	395	372		mean value	535	0	518	3.17757	507	5.23364	495	7.47664	482	9.90654	460	14.0187	448	16.2617	430	19.6262	421	21.3084	395	26.1682	372	30.4673
	79	67
	81	63
						Immobilized NMRK enzyme A			Immobilized NMRK enzyme B			Immobilized NMRK enzyme E
					conversion rate	0.85	0.84	0.86	0.8	0.79	0.82	0.45	0.5	0.53
					pureness	0.3	0.28	0.32	0.3	0.29	0.31	0.17	0.2	0.21
						Reaction solution1			2			3			4			5			6			7			8			9
					conversion rate	0.85	0.84	0.86	0.9	0.93	0.87	0.8	0.82	0.79	0.6	0.63	0.57	0.8	0.79	0.82	0.9	0.91	0.87	0.83	0.85	0.8	0.65	0.63	0.67	0.7	0.65	0.73
					pureness	0.3	0.28	0.32	0.33	0.34	0.3	0.3	0.32	0.28	0.25	0.27	0.22	0.3	0.29	0.31	0.33	0.34	0.31	0.3	0.31	0.28	0.26	0.24	0.27	0.25	0.24	0.26
